# Supplementary material for: Local-Scale Soil Heterogeneity Differentially Influenced Assimilative Branch Stoichiometry of Three Dominant Shrubs in a Central Asian Desert
Source: Plants (Basel). 2025 Nov 3;14(21):3363. doi: 10.3390/plants14213363 (PMC12610744; doi:10.3390/plants14213363)
Supplement: Supplementary file 1 [file plants-14-03363-s001.zip]

Archive with 1 entries (1 files):
- plants-3867408-supplementary.pdf
